# Supplementary material for: Bioavailable Nutrients (N and P) and Precipitation Patterns Drive Cyanobacterial Blooms in Missisquoi Bay, Lake Champlain
Source: Microorganisms. 2021 Oct 4;9(10):2097. doi: 10.3390/microorganisms9102097 (PMC8537112; doi:10.3390/microorganisms9102097)
Supplement: Supplementary file 1 [file microorganisms-09-02097-s001.zip]

Archive with 2 entries (2 files):
- microorganisms-1411955-supplementary/Supplementary Figures-20210930.pdf
- microorganisms-1411955-supplementary/SupplementaryTables_20210929.xlsx
