# Supplementary material for: Bioavailable Nutrients (N and P) and Precipitation Patterns Drive Cyanobacterial Blooms in Missisquoi Bay, Lake Champlain
Source: Microorganisms. 2021 Oct 4;9(10):2097. doi: 10.3390/microorganisms9102097 (PMC8537112; doi:10.3390/microorganisms9102097)
Supplement: Supplementary file 1 [file microorganisms-09-02097-s001.zip › microorganisms-1411955-supplementary/SupplementaryTables_20210929.xlsx]

## Sheet: S1-Metadata
Table S1. Environmental variables and bloom status (NA: data not available)
Sample_ID	Site	Years	Month	Day	Sampling_date	Sample_Description	Season	Depth_cat	atmo_press	Depth	Depth Photic Zone	TDN	NOx	NH3	DIN	TN	SRP	TDP	TPP	DOP	TP	DOC	Chl_A	TKN	DON	pH	water_Temp	Air_Temp	wind_avg	solar_E_surf	solar_E_below	solar_E_50	rain_t0_t_1	rain_t0_t_2	rain_t0_t_3	rain_t0_t_4	rain_t0_t_5	rain_t0_t_6	rain_t0_t_7	Bloom_status	Total_cyanobacterial_cell_biovolume
					(YYYYMMDD)				(atm)	(m)	(m)	(µg N/L)	(µg N/L)	(µg N/L)	(µg N/L)	(µg N/L)	(µg P/L)	(µg P/L)	(µg P/L)	(µg P/L)	(µg P/L)	(µg C/L)	(µg/L)	(µg N/L)	(µg N/L)		(°C)	(°C)	(km/h)	(W/m2)	(W/m2)	(W/m2)	(mm)	(mm)	(mm)	(mm)	(mm)	(mm)	(mm)		(µm3/mL)
ENKI_16291	PR	2017	April	12	20170412	PR_20170412	spring	Surfwat	NA	NA	NA	1648.64	1.47479	NA	1.47479	1724.15	NA	33.026	50.974	NA	84	NA	NA	1730.18	NA	7	9	11	24	389	317	156.333	4.4	4.7	4.7	8.8	27.6	52	53.5	nonbloom	NA
ENKI_16290	PR	2017	April	30	20170430	PR_20170430	spring	Surfwat	1.00962	NA	NA	1230.91	1.07215	NA	1.07215	1281.44	NA	14.662	28.469	NA	43.131	NA	NA	1303.14	NA	8	3	5	6	18	11.3333	5	2.3	2.3	2.3	5.6	10.2	10.2	10.2	nonbloom	NA
ENKI_16289	PR	2017	May	14	20170514	PR_20170514	spring	Surfwat	0.988897	NA	NA	1211	1.05275	NA	1.05275	1263	NA	10.515	9	NA	19.515	NA	NA	1262.95	NA	8	4.5	11.8	3	198	131.333	67.3333	7.1	7.1	7.1	7.1	7.3	7.6	20.4	nonbloom	NA
ENKI_16288	PR	2017	May	26	20170526	PR_20170526	spring	Surfwat	0.988897	NA	NA	538.306	0.642145	NA	0.642145	662.22	NA	13.03	5.89	NA	18.92	NA	NA	667.403	NA	7	15.5	12.8	6.4	176	122	NA	7	7	7	19.4	21.1	21.1	21.3	nonbloom	NA
ENKI_16282	PR	2017	June	7	20170607	PR_20170607	spring	Surfwat	1.00271	NA	NA	2429.13	513.291	51.203	564.494	2563.83	10.679	21.668	22	10.989	43.668	8336.33	NA	2071.05	1864.64	7.5	18	28.3	3	789.67	527	208.667	15.1	29.1	29.6	33.1	40.5	41.4	48.6	nonbloom	NA
ENKI_16283	PR	2017	June	22	20170622	PR_20170622	summer	Surfwat	0.98	NA	NA	4610.86	3872.02	35.877	3907.9	4692.2	18.7	25.53	28.832	6.831	54.362	9060	NA	915.928	702.963	7	24	24.4	3.5	367	177.333	80	46	54.6	72	76.4	76.4	90.6	100.1	nonbloom	NA
ENKI_16284	PR	2017	July	5	20170705	PR_20170705	summer	Surfwat	1	NA	NA	3164.17	1981.92	14.555	1996.47	3607.45	11.681	21.771	22.791	10.09	44.562	1712.5	3.22	1681.72	1167.69	7	25	33.7	0	945.33	706	172.333	0	0	0	11.6	12.4	21.1	30.9	nonbloom	NA
ENKI_16285	PR	2017	July	20	20170720	PR_20170720	summer	Surfwat	0.99	NA	NA	1962.17	1308.5	3.458	1311.96	2085.02	5.243	18.688	14.066	13.445	32.755	8040	1.9	810.357	650.203	8	26	25.2	0	115	116.333	39.3333	5.2	5.2	7.9	11	14.6	37.2	46.1	nonbloom	NA
ENKI_16286	PR	2017	August	2	20170802	PR_20170802	summer	Surfwat	1.00271	NA	NA	1373.15	909.346	11.357	920.703	1285.43	5.593	13.265	9.741	7.672	23.006	7296.36	1.899	392.883	452.451	7	22.5	23.6	1.8	589	383.333	225	6	6	6	6	6	9.5	10.5	nonbloom	NA
ENKI_16295	PR	2017	August	17	20170817	PR_20170817	summer	Surfwat	1.00271	NA	NA	2210.11	1852.5	16.11	1868.61	2347.42	23.218	24.289	20.608	1.072	44.898	8231.26	1.73	518.713	341.5	7.5	21	21.7	0	472.667	390.667	240	6.6	6.6	6.6	10.7	53.4	55.8	56.9	nonbloom	NA
ENKI_16287	PR	2017	August	30	20170830	PR_20170830	summer	Surfwat	1.00271	NA	NA	2175.93	1778.77	27.243	1806.02	2164.58	11.32	19.921	6.304	8.601	26.225	7917.91	1.24	420.418	369.914	7.5	19	24.3	0	496.667	368.333	218.667	1.6	1.6	1.6	1.6	1.6	1.6	4.1	nonbloom	NA
ENKI_16293	PR	2017	September	13	20170913	PR_20170913	summer	Surfwat	0.99	NA	NA	1972.75	1578.14	24.47	1602.61	1842.89	8.286	21.403	2.873	13.118	24.276	8547.72	1.57	347.831	370.137	7	18	18	2.6	519.667	349	193	0	0	0.2	0.2	3.1	19	24.8	nonbloom	NA
ENKI_16296	PR	2017	September	26	20170926	PR_20170926	fall	Surfwat	1.00271	NA	NA	798.66	403.738	5.13	408.873	814.049	3.966	11.025	7.47	7.06	18.5	6949.69	1.32	415.978	389.787	5.5	23	23.2	3.1	223.667	226.333	226	0	0	0	0	0	0	0	nonbloom	NA
ENKI_16294	PR	2017	October	12	20171012	PR_20171012	fall	Surfwat	1.01	NA	NA	2044.27	1596.09	15.229	1611.32	2264.81	29.637	37.657	17.969	8.021	55.626	10180	1.82	689.372	432.955	7	12	7.4	2.8	195	116	49	0	0	34.8	46.3	48	48	48	nonbloom	NA
ENKI_16297	PR	2017	November	4	20171104	PR_20171104	fall	Surfwat	1.01199	NA	NA	3222.23	NA	NA	NA	3429.94	NA	44.2	56.222	NA	100.427	11413	5.507	NA	NA	7	10	6.5	2.4	3	2	0	19.1	32.8	36	36.2	44.9	50.7	50.7	nonbloom	NA
ENKI_16631	PR	2018	April	22	20180422	PR_20180422	spring	Surfwat	1.01099	NA	NA	1951.27	1740.39	14.44	1754.83	2009.44	7.0411	10.82	12.4199	3.77885	23.2399	6499.6	2.891	269.042	196.438	6.5	9	11.9	4.7	371.667	34.6667	14.6667	4.4	10.6	15.2	23	29.8	30.1	31	nonbloom	NA
ENKI_16633	PR	2018	May	6	20180506	PR_20180506	spring	Surfwat	0.999753	NA	NA	1738.89	162.63	23.4542	186.084	1890.21	14.8628	21.2307	38.8575	6.36795	60.0882	8640.09	2.8084	1727.58	1552.81	6.5	16	18.1	5.6	231	167	38.6667	10.9	24	24.2	24.4	31.8	60.5	66.1	nonbloom	NA
ENKI_16635	PR	2018	May	23	20180523	PR_20180523	spring	Surfwat	0.99	NA	NA	1071.6	570.887	16.5911	587.478	1128.14	3.96185	11.562	10.7312	7.60015	22.2933	9049.15	3.717	557.249	484.122	6.5	21.5	26.9	3.3	730	481.667	265.333	3	14.6	18.3	18.3	18.3	18.3	27.3	nonbloom	NA
ENKI_16645	PR	2018	June	6	20180606	PR_20180606	spring	Surfwat	0.99	NA	NA	2089.95	1523.95	53.0278	1576.98	2313.12	11.8297	17.3532	24.6578	5.52355	42.011	8502.87	2.478	789.162	512.965	6.75	16	12.7	2.4	198.333	151	89.3333	2.4	8.6	8.6	9.4	9.7	9.7	9.7	nonbloom	NA
ENKI_16650	PR	2018	June	21	20180621	PR_20180621	summer	Surfwat	0.999753	NA	NA	3790.71	3271.79	20.7865	3292.58	3994.37	10.6547	21.1909	13.1345	10.5361	34.3254	7801.92	3.658	722.575	498.127	6.65	20	17.2	3.3	691	462	171	0	18.9	21.7	21.7	22	46.2	49.3	nonbloom	NA
ENKI_16655	PR	2018	July	11	20180711	PR_20180711	summer	Surfwat	1.00567	NA	NA	545.246	7.13792	17.02	24.1579	619.199	8.93295	20.9576	12.205	12.0246	33.1626	7739.99	21.9716	612.061	521.088	6.5	22	22	3.2	639	454	203	0	0	0	0	0	0	0	nonbloom	NA
ENKI_16638	PR	2018	July	26	20180726	PR_20180726	summer	Surfwat	0.99	NA	NA	556.934	6.59789	9.2566	15.8545	578.241	10.9612	30.6901	5.4614	19.7289	36.1516	9404.78	4.6256	571.643	541.079	8	29	26.5	3.8	578	385	283	28.3	29.3	32.3	32.3	32.3	32.3	32.3	nonbloom	NA
ENKI_16639	PR	2018	August	8	20180808	PR_20180808	summer	Surfwat	0.999753	NA	NA	576.358	6.13046	4.11327	10.2437	608.027	10.1728	24.8451	0.9868	14.6723	25.8319	10006.9	13.2986	601.896	566.114	7	26	24.3	3.3	217	162	113	0	0	1.3	1.3	1.3	1.3	1.3	nonbloom	NA
ENKI_16640	PR	2018	August	20	20180820	PR_20180820	summer	Surfwat	1	NA	NA	656.903	881.101	5.3173	886.418	674.913	4.40495	19.1207	1.5412	14.7157	20.6619	13662.7	10.4076	-206.188	-230	7	23.5	21.8	3.5	456.667	254	134	0.5	2.1	2.1	2.1	2.4	2.4	2.4	nonbloom	NA
ENKI_16676	PR	2018	September	4	20180904	PR_20180904	summer	Surfwat	1.01258	NA	NA	585.723	3.57377	4.72932	8.3031	597.954	7.28495	20.1817	2.5408	12.8967	22.7224	13334.8	1.239	594.38	577.419	6	24	22.3	6.9	602	410	246	4.6	4.6	4.9	5.5	6.8	9.4	9.7	nonbloom	NA
ENKI_17643	PR	2018	September	20	20180920	PR_20180920	summer	Surfwat	1.01258	NA	NA	481.856	12.7359	8.0875	20.8234	488.618	4.22435	13.6031	2.37105	9.37875	15.9741	11732.8	8.0948	475.883	461.033	7	15	13.1	0	129	96.3333	60	0	0	0	0	0	10.3	13.4	nonbloom	NA
ENKI_17620	PR	2018	October	3	20181003	PR_20181003	fall	Surfwat	1	NA	NA	990.66	372.5	4.47	376.97	1038.54	15.15	15.15	2.55155	0	17.7016	9876.86	2.7258	666.04	613.69	7.5	14	10.8	1.4	46	32	16	15	15.2	17.4	19.9	21.3	70.5	74.5	nonbloom	NA
ENKI_17648	PR	2018	October	31	20181031	PR_20181031	fall	Surfwat	1.00469	NA	NA	2844.12	2315	15.15	2330.15	2923.92	1.5931	12.3566	13.2902	10.7635	25.6468	8459.31	7.7644	608.915	513.965	7	5	5.1	0	30	22	13	4.5	9.5	16.4	16.4	16.4	20.1	27.1	nonbloom	NA
ENKI_16298	PRM	2017	June	7	20170607	PRM_20170607	spring	WatPhotz	1.00271	1.10744	1.10744	1128.49	693.376	46.58	740.06	1282.02	25.929	49.659	34.089	23.731	83.748	4271.23	NA	593.867	388.426	7.85	17.2	17.3	6.3	976.667	520.667	223.667	15.1	29.1	29.6	33.1	40.5	41.4	48.6	nonbloom	0
ENKI_16299	PRM	2017	June	22	20170622	PRM_20170622	summer	WatPhotz	0.999753	1	1	5303.71	4371.54	120.766	4492.31	5749.56	46.418	58.309	38.353	11.891	96.662	11095	NA	1488.36	811.399	7.68	20.8	20.5	13.2	757.67	527.667	215	46	54.6	72	76.4	76.4	90.6	100.1	nonbloom	0
ENKI_16300	PRM	2017	July	5	20170705	PRM_20170705	summer	WatPhotz	1.00962	1.36144	1.36144	1475.19	689.73	9.437	699.167	1597.98	4.407	22.367	12.442	17.96	34.81	5977.5	9.5	928.52	776.023	NA	22.1	21.6	8.8	861.67	532	286.667	0	0	0	11.6	12.4	21.1	30.9	nonbloom	2534.08
ENKI_16301	PRM	2017	July	20	20170720	PRM_20170720	summer	WatPhotz	0.999753	1.19888	1.19888	1148.01	469.628	18.053	487.682	1445.24	4.924	16.86	31.114	11.936	47.974	8815	17.676	981.16	660.33	8.82	27.3	30.1	3.5	821.33	612.667	337	5.2	5.2	7.9	11	14.6	37.2	46.1	bloom	115091
ENKI_16302	PRM	2017	August	2	20170802	PRM_20170802	summer	WatPhotz	1.00271	0.82296	0.82296	668.212	302.735	7.751	310.486	1024.68	3.4	13.5	49.007	10.095	62.507	7271.12	33.78	755.069	357.726	8.8	25.8	24.7	4.8	775.33	522.667	231.333	6	6	6	6	6	9.5	10.5	bloom	178974
ENKI_16306	PRM	2017	August	17	20170817	PRM_20170817	summer	WatPhotz	1.00271	0.508	0.508	2411.52	2064.72	45.632	2110.35	2536.62	42.767	33.923	45.208	-8.843	79.131	11490.1	2.56	526.124	301.165	7.88	22.71	21.8	9.9	693	520	234.667	6.6	6.6	6.6	10.7	53.4	55.8	56.9	nonbloom	14311.1
ENKI_16303	PRM	2017	August	30	20170830	PRM_20170830	summer	WatPhotz	1.00271	0.97536	0.97536	2399.31	1940.05	38.402	1978.45	2734.08	17.396	20.056	47.152	2.66	67.208	13473.3	16.02	816.98	420.86	8.24	21.1	20.5	2.4	850	517.667	238.667	1.6	1.6	1.6	1.6	1.6	1.6	4.1	bloom	1.40515e+07
ENKI_16304	PRM	2017	September	13	20170913	PRM_20170913	summer	WatPhotz	0.99	0.7112	0.7112	1783.23	1348.45	28.428	1376.88	1991.14	10.317	19.481	31.552	9.164	51.033	9698.25	14.21	654.911	406.344	8.54	18.3	19.6	9.5	623	440.667	186.333	0	0	0.2	0.2	3.1	19	24.8	bloom	3.13612e+06
ENKI_16307	PRM	2017	September	26	20170926	PRM_20170926	fall	WatPhotz	1.00271	0.67056	0.67056	1294.33	97.8389	9.399	107.238	567.08	18.073	26.855	627.089	8.782	653.944	13547	681.45	473.849	1187.09	8.99	25.3	25.6	10.8	766	331.667	68.3333	0	0	0	0	0	0	0	bloom	1.01777e+09
ENKI_16305	PRM	2017	October	12	20171012	PRM_20171012	fall	WatPhotz	1.01949	0.7112	0.7112	2621.74	1696.34	78.547	1774.88	2587.59	43.333	55.277	46.59	11.944	101.867	9529.27	4.38	948.869	846.856	7.52	14.8	18.7	2	950	414.667	180.333	0	0	34.8	46.3	48	48	48	bloom	215792
ENKI_16644	PRM	2018	June	6	20180606	PRM_20180606	spring	WatPhotz	0.99	0.99	0.99	1129.58	88.001	104.985	192.986	1289.97	22.3928	55.1472	47.5648	32.7544	102.712	12642.1	4.13	1201.97	936.591	7.47	17.3	14.2	3.5	170.333	100.667	50	2.4	8.6	8.6	9.4	9.7	9.7	9.7	nonbloom	0
ENKI_16649	PRM	2018	June	21	20180621	PRM_20180621	summer	WatPhotz	0.999753	0.77	0.77	5639.22	4654.84	143.368	4798.21	5825.6	15.6075	22.4286	34.6165	6.82115	57.0451	8206.81	13.216	1170.76	841.014	8.25214	21.9	19.8	10.8	943	673.333	426.667	0	18.9	21.7	21.7	22	46.2	49.3	nonbloom	0
ENKI_16654	PRM	2018	July	11	20180711	PRM_20180711	summer	WatPhotz	1	0.98	0.98	556.277	9.12158	6.18003	15.3016	887.516	14.6276	29.7656	52.2995	15.138	82.065	7994.3	4.2952	878.394	540.976	9	26	21.7	1.6	883	633	350	0	0	0	0	0	0	0	nonbloom	0
ENKI_16659	PRM	2018	July	26	20180726	PRM_20180726	summer	WatPhotz	0.99	0.34	0.34	346.346	1.74038	15.4708	17.2112	411.961	5.3718	18.3142	12.4136	12.9423	30.7278	5115.24	21.9716	410.221	329.135	9.08773	22.8	23.4	7.6	330	218	132	28.3	29.3	32.3	32.3	32.3	32.3	32.3	bloom	180660
ENKI_16664	PRM	2018	August	8	20180808	PRM_20180808	summer	WatPhotz	0.999753	0.52	0.52	1160.9	2.92813	14.4695	17.3977	5565.55	15.4091	39.8961	270.125	24.487	310.021	14461.1	693.84	5562.62	1143.5	10.81	28.6	35.6	2.3	654	377	63	0	0	1.3	1.3	1.3	1.3	1.3	bloom	3.45417e+08
ENKI_16669	PRM	2018	August	20	20180820	PRM_20180820	summer	WatPhotz	1.01258	0.75	0.75	838.686	284.534	14.802	299.336	920.775	5.16375	17.3359	16.6497	12.1721	33.9855	12453.8	59.5546	636.241	539.35	9.86	24.2	26.3	8.3	852.667	616	336	0.5	2.1	2.1	2.1	2.4	2.4	2.4	nonbloom	12576.6
ENKI_16674	PRM	2018	September	4	20180904	PRM_20180904	summer	WatPhotz	1.01258	0.54	0.54	1460.34	19.1565	153.334	172.49	1534.62	3.3438	81.0536	15.473	77.7098	96.5266	9747.08	67.732	1515.46	1287.85	9.46	25.4	29.7	2.1	710	537	308	4.6	4.6	4.9	5.5	6.8	9.4	9.7	bloom	1.50065e+07
ENKI_17642	PRM	2018	September	20	20180920	PRM_20180920	summer	WatPhotz	1.01258	0.3	0.3	465.187	9.03045	27.2602	36.2907	998.022	6.3731	18.4496	59.0628	12.0765	77.5123	8377.9	177.59	988.992	428.896	9.49	18.7	15	9	263	144	78	0	0	0	0	0	10.3	13.4	bloom	1.43833e+07
ENKI_16266	SBL	2017	July	20	20170720	SBL_20170720	summer	Surfwat	0.999753	1	1	534.803	34.8124	20.814	55.6265	1015.55	7.009	19.966	64.757	12.956	84.723	0.15	42.787	1003.45	479.177	9.35	NA	NA	NA	NA	NA	NA	5.2	5.2	7.9	11	14.6	37.2	46.1	nonbloom	14571.2
ENKI_16267	SBL	2017	August	2	20170802	SBL_20170802	summer	Surfwat	1.00271	1.39192	1.39192	297.759	18.3707	8.7	27.0711	444.32	2.007	10.858	12.842	8.851	23.7	19054.3	15.694	433.521	270.688	7.5	25.9	29.1	3.9	574.667	241	103.333	6	6	6	6	6	9.5	10.5	nonbloom	19246.1
ENKI_16271	SBL	2017	August	17	20170817	SBL_20170817	summer	Surfwat	1.00271	1.18872	1.18872	563.305	202.414	7.15	209.564	1247.17	7.74	23.469	76.772	15.729	100.24	6764.16	36.43	1065.52	353.741	9.12	24.32	25.9	2.9	710.7	432.333	181	6.6	6.6	6.6	10.7	53.4	55.8	56.9	bloom	1.17732e+07
ENKI_16268	SBL	2017	August	30	20170830	SBL_20170830	summer	Surfwat	1.00271	1.17856	1.155	4722.85	10.6808	31.48	42.1603	21682	21.25	219.371	1186.83	198.122	1406.2	0.15	133.4	21696.2	4680.69	9.69	25.7	22.4	4.1	594.333	323.333	84.3333	1.6	1.6	1.6	1.6	1.6	1.6	4.1	bloom	2.04499e+09
ENKI_16269	SBL	2017	September	13	20170913	SBL_20170913	summer	Surfwat	0.99	1.50368	1.50368	427.315	26.176	16.406	42.5818	1417.71	9.281	32.289	88.74	23.008	121.03	6455.59	129.8	1410.38	384.733	9.2	20.5	24.1	4.8	700.3	425.667	124	0	0	0.2	0.2	3.1	19	24.8	bloom	3.68413e+07
ENKI_16272	SBL	2017	September	26	20170926	SBL_20170926	fall	Surfwat	1.00271	0.8	0.8	534.597	13.9043	34.019	47.9237	1272.83	10.024	29.864	83.009	19.84	112.873	6551.54	61.36	1286.83	486.674	9.52	25.6	27.3	5.3	151.667	15.3333	9.33333	0	0	0	0	0	0	0	bloom	2.68161e+07
ENKI_16270	SBL	2017	October	12	20171012	SBL_20171012	fall	Surfwat	1.01333	0.72136	0.72136	876.692	158.776	214.452	373.228	1267.81	32.261	51.737	45.946	19.476	97.683	6150.82	13.13	1136.21	503.464	7.69	17.3	14.7	7.2	611.333	460.333	175.667	0	0	34.8	46.3	48	48	48	bloom	2.81289e+06
ENKI_16273	SBL	2017	November	4	20171104	SBL_20171104	fall	Surfwat	1.01232	NA	NA	918.032	NA	NA	NA	1723.88	NA	51.581	136.284	NA	187.86	6337.55	120.52	NA	NA	7	10	6.4	0	0	0	0	19.1	32.8	36	36.2	44.9	50.7	50.7	bloom	1.85695e+08
ENKI_16665	SBL	2018	August	8	20180808	SBL_20180808	summer	Surfwat	0.99	0.66	0.66	1507.87	9.2292	11.1612	20.3904	13350.9	40.3882	75.8602	1012.72	35.4721	1088.58	10815.1	1220	13341.6	1487.48	10.25	28.4	27.3	7.2	427	89	16	0	0	1.3	1.3	1.3	1.3	1.3	bloom	NA
ENKI_16670	SBL	2018	August	20	20180820	SBL_20180820	summer	Surfwat	1	1.58	1.355	770.536	17.1671	231.904	249.072	1002.56	3.37365	56.0958	18.0389	52.7221	74.1346	5919.37	62.4456	985.395	521.464	7.5678	24.2	28.7	1	830.333	573	334	0.5	2.1	2.1	2.1	2.4	2.4	2.4	bloom	114489
ENKI_16675	SBL	2018	September	4	20180904	SBL_20180904	summer	Surfwat	1.01258	1.38	1.38	778.925	202.483	118.613	321.097	840.526	41.5245	59.468	13.5334	17.9434	73.0014	6943.77	3.4692	638.042	457.828	7.5	25.7	25.6	0.9	638	343	263	4.6	4.6	4.9	5.5	6.8	9.4	9.7	bloom	196575
ENKI_17708	SBL	2018	September	20	20180920	SBL_20180920	summer	Surfwat	1.01258	1.15	0.855	642.206	65.7042	67.5046	133.209	2216.64	7.1307	35.3745	164.633	28.2437	200.008	8618.41	730.845	2150.93	508.997	9.86	20.77	17.4	3.9	427	94	42	0	0	0	0	0	10.3	13.4	bloom	1.78977e+08
ENKI_17707	SBL	2018	October	3	20181003	SBL_20181003	fall	Surfwat	1	0.49	0.49	875.52	166	67.55	233.55	1149.12	21.174	30.8088	36.7739	9.6348	67.5827	6855.89	15.1158	983.12	641.97	6.85	14	10.6	4.8	135	93	45	15	15.2	17.4	19.9	21.3	70.5	74.5	bloom	810060
ENKI_17709	SBL	2018	October	31	20181031	SBL_20181031	fall	Surfwat	1.00469	NA	NA	589.195	197.5	19.9	217.4	597.175	12.5152	22.1035	6.89565	9.5884	28.9992	5003.46	3.4692	399.675	371.795	7	4	3.4	2.5	24	17	10	4.5	9.5	16.4	16.4	16.4	20.1	27.1	nonbloom	4851.27
ENKI_16248	ST1	2017	April	12	20170412	ST1_20170412	spring	WatPhotz	NA	2.6416	0.86	638.736	0.498891	NA	0.498891	740.228	NA	20.299	51.3084	NA	71.608	NA	NA	748.447	NA	6.5	3	10	NA	252.33	174.333	64.6667	4.4	4.7	4.7	8.8	27.6	52	53.5	nonbloom	0
ENKI_16247	ST1	2017	April	30	20170430	ST1_20170430	spring	WatPhotz	1.00962	2.5	1.755	729.176	0.537884	NA	0.537884	878.476	NA	21.07	32.4409	NA	53.51	NA	NA	924.588	NA	7	3	6	6	27	17.3333	8	2.3	2.3	2.3	5.6	10.2	10.2	10.2	nonbloom	2574.3
ENKI_16246	ST1	2017	May	14	20170514	ST1_20170514	spring	WatPhotz	0.988897	2.7	2.355	558	0.280348	NA	0.280348	1134	NA	23.035	70.815	NA	93.85	NA	NA	1152.72	NA	7	4	11.9	2.1	48.33	32.3333	14.3333	7.1	7.1	7.1	7.1	7.3	7.6	20.4	nonbloom	0
ENKI_16245	ST1	2017	May	26	20170526	ST1_20170526	spring	WatPhotz	0.988897	2.56032	2.335	305.241	0.308539	NA	0.308539	375.985	NA	9.35	33.45	NA	42.8	NA	NA	383.026	NA	7	15.5	14	5.5	108	63.3333	36.6667	7	7	7	19.4	21.1	21.1	21.3	nonbloom	0
ENKI_16238	ST1	2017	June	7	20170607	ST1_20170607	spring	WatPhotz	1.00271	3.7084	1.555	586.863	291.277	73.187	364.463	664.475	16.417	34.36	9.999	17.943	44.359	4930.95	NA	373.551	222.4	7.96	17.6	20.3	7.3	969.67	696.333	341.667	15.1	29.1	29.6	33.1	40.5	41.4	48.6	nonbloom	0
ENKI_16239	ST1	2017	June	22	20170622	ST1_20170622	summer	WatPhotz	0.99	3.51536	2.055	695.746	108.392	84.38	192.772	997.943	22.029	37.182	20.122	15.154	57.304	5212.5	NA	917.362	502.974	8.06	21.8	22.7	6	998.67	619	324.667	46	54.6	72	76.4	76.4	90.6	100.1	nonbloom	0
ENKI_16240	ST1	2017	July	5	20170705	ST1_20170705	summer	WatPhotz	1	4.03352	2.955	1003.75	436.363	19.541	455.904	1201.74	5.094	18.277	16.21	13.182	34.492	7925	12.47	783.281	547.845	7.5	23.7	28.5	5	958	736.667	356.667	0	0	0	11.6	12.4	21.1	30.9	nonbloom	627.019
ENKI_16241	ST1	2017	July	20	20170720	ST1_20170720	summer	WatPhotz	0.999753	3.72872	2.255	577.097	48.4941	19.439	67.9334	894.69	6.053	17.477	27.26	11.424	44.736	6677.5	34.196	864.429	509.164	9.35	28.2	26.9	7.1	229.67	143.667	77.6667	5.2	5.2	7.9	11	14.6	37.2	46.1	nonbloom	0
ENKI_16242	ST1	2017	August	2	20170802	ST1_20170802	summer	WatPhotz	0.99	3.4036	2.655	382.067	34.9892	6.96	41.9489	617.606	3.296	15.686	20.992	12.39	36.678	27360.6	28.66	590.235	340.119	9.07	26	26.6	7.3	497.33	394.333	179.333	6	6	6	6	6	9.5	10.5	bloom	38725.7
ENKI_16250	ST1	2017	August	17	20170817	ST1_20170817	summer	WatPhotz	1.00271	3.3528	2.355	644.38	309.101	9.744	318.845	1007.07	12.681	16.81	55.663	4.128	72.473	6981.99	20.9	697.983	325.535	8.44	23.1	23.6	3.1	562	211.333	183.333	6.6	6.6	6.6	10.7	53.4	55.8	56.9	bloom	618694
ENKI_16243	ST1	2017	August	30	20170830	ST1_20170830	summer	WatPhotz	1.00271	3.0988	1.355	706.212	64.761	29.697	94.4584	2200.81	9.625	35.916	126.575	26.291	162.491	6755.85	26.35	2175.5	611.754	9.37	23.4	27.3	1.2	759	436	221	1.6	1.6	1.6	1.6	1.6	1.6	4.1	bloom	6.09568e+07
ENKI_16244	ST1	2017	September	13	20170913	ST1_20170913	summer	WatPhotz	0.99	3.03784	2.055	485.333	29.104	18.982	48.0865	1171.88	9.208	33.164	83.368	23.955	116.532	6030.86	100.54	1145.37	437.246	9.15	19.4	21.3	7	722.333	481.667	207	0	0	0.2	0.2	3.1	19	24.8	bloom	1.20959e+07
ENKI_16251	ST1	2017	September	26	20170926	ST1_20170926	fall	WatPhotz	1.00271	2.4	2.255	480.262	6.85056	17.167	24.0177	993.892	5.296	20.507	43.437	15.211	63.943	6129.49	46.01	996.508	456.244	9.46	24.6	26.8	7.1	153.333	24	12.3333	0	0	0	0	0	0	0	bloom	1.4856e+07
ENKI_16249	ST1	2017	October	12	20171012	ST1_20171012	fall	WatPhotz	1.01333	3.01752	1.655	836.763	273.279	195.545	468.824	953.622	27.414	33.025	31.546	5.61	64.571	4966.24	11.15	687.051	367.939	7.57	16.4	13.8	12.5	631.667	410	233.667	0	0	34.8	46.3	48	48	48	bloom	94017
ENKI_16630	ST1	2018	April	22	20180422	ST1_20180422	spring	WatPhotz	1.01554	2.64	1.255	721.807	497.768	7.74383	505.512	781.96	6.6767	12.5478	9.02485	5.8711	21.5726	3460.3	2.6432	284.192	216.295	6.5	2	10.7	2.9	874.667	634.333	183.333	4.4	10.6	15.2	23	29.8	30.1	31	nonbloom	0
ENKI_16632	ST1	2018	May	6	20180506	ST1_20180506	spring	WatPhotz	0.999753	2.54	0.855	680.543	108.267	9.37513	117.642	776.283	17.0204	26.2249	18.9721	9.20455	45.197	4703.66	6.8145	668.016	562.901	6.5	14	16.9	12.6	142.667	104	46.3333	10.9	24	24.2	24.4	31.8	60.5	66.1	nonbloom	0
ENKI_16636	ST1	2018	May	23	20180523	ST1_20180523	spring	WatPhotz	0.999753	5.54	1.955	767.913	377.986	14.2244	392.211	879.002	6.51855	14.6982	15.8116	8.1796	30.5097	5962.22	7.2688	501.016	375.702	6.5	18.5	19.8	6.5	756.667	434.667	253.667	3	14.6	18.3	18.3	18.3	18.3	27.3	nonbloom	0
ENKI_16641	ST1	2018	June	6	20180606	ST1_20180606	spring	WatPhotz	0.99	3.79	2.155	722.746	269.941	87.098	357.039	850.645	15.0357	35.6754	4.6856	20.6397	40.361	5734.1	4.2126	580.703	365.707	7.68195	18	17.1	4.1	311	175.667	91.6667	2.4	8.6	8.6	9.4	9.7	9.7	9.7	nonbloom	0
ENKI_16646	ST1	2018	June	21	20180621	ST1_20180621	summer	WatPhotz	0.999753	3.45	2.555	649.678	296.288	70.1837	366.471	812.593	9.56595	17.1773	11.6396	7.6113	28.8169	4947.39	3.1388	516.305	283.206	8.18657	22.2	18	10.4	622.333	433.667	317	0	18.9	21.7	21.7	22	46.2	49.3	nonbloom	0
ENKI_16651	ST1	2018	July	11	20180711	ST1_20180711	summer	WatPhotz	1	3.2	1.8	376.18	9.07599	20.5697	29.6457	487.665	12.4984	32.0846	30.7984	19.5861	62.883	4496.24	5.8646	478.589	346.535	8.11708	25.6	28.2	1.3	930	536.7	448.3	0	0	0	0	0	0	0	nonbloom	4077.25
ENKI_16656	ST1	2018	July	26	20180726	ST1_20180726	summer	WatPhotz	0.99	2.95	2.455	379.716	23.7173	2.52397	26.2413	494.757	32.6773	45.7047	23.3954	13.0274	69.1001	5352.85	267.899	471.04	353.475	8.05927	24.8	24.7	9.3	466	199	107	28.3	29.3	32.3	32.3	32.3	32.3	32.3	bloom	866891
ENKI_16661	ST1	2018	August	8	20180808	ST1_20180808	summer	WatPhotz	0.99	2.79	1.155	681.691	1.7103	1.2206	2.9309	6038.93	13.0371	33.0478	40.8471	20.0107	73.8948	7978.89	551.603	6037.22	678.76	10.14	27.7	30.1	3.3	385	117	64	0	0	1.3	1.3	1.3	1.3	1.3	bloom	1.14058e+08
ENKI_16666	ST1	2018	August	20	20180820	ST1_20180820	summer	WatPhotz	1	2.91	2.655	976.98	33.1128	264.991	298.104	893.19	4.3883	73.1181	7.7344	68.7298	80.8525	6691.7	93.0902	860.077	477.185	8.03	23.7	25	3.2	810	633	333	0.5	2.1	2.1	2.1	2.4	2.4	2.4	bloom	339061
ENKI_16671	ST1	2018	September	4	20180904	ST1_20180904	summer	WatPhotz	1.01258	2.82	2.055	604.901	68.8452	106.174	175.019	919.937	18.9767	38.867	41.8769	19.8903	80.7439	7930.59	143.972	851.092	429.882	8.5	24.7	29.4	1.9	781	475	305	4.6	4.6	4.9	5.5	6.8	9.4	9.7	bloom	2.15321e+06
ENKI_17639	ST1	2018	September	20	20180920	ST1_20180920	summer	WatPhotz	1.01258	2.78	1.355	599.176	36.9114	115.496	152.408	1069.44	10.7045	28.3435	51.2569	17.639	79.6004	8070.68	103.691	1032.53	446.769	9.4	20.9	19.9	3	247	179	103	0	0	0	0	0	10.3	13.4	bloom	1.29409e+07
ENKI_17635	ST1	2018	October	3	20181003	ST1_20181003	fall	WatPhotz	0.98	0.8	0.8	620.73	70.45	39.65	110.1	928.53	12.5757	22.6009	32.6872	10.0252	55.2881	6434.05	18.2752	858.08	510.63	7.75	14.85	12.2	1.7	140	102	57	15	15.2	17.4	19.9	21.3	70.5	74.5	bloom	255697
ENKI_16253	ST2	2017	June	7	20170607	ST2_20170607	spring	WatPhotz	1.00271	5.588	1.655	620.326	238.4	83.787	322.187	682.296	21.301	37.717	15.519	16.417	53.237	5132.94	NA	411.039	258.96	7.67	16.4	15.6	9.3	918.33	696.667	323.333	15.1	29.1	29.6	33.1	40.5	41.4	48.6	nonbloom	0
ENKI_16254	ST2	2017	June	22	20170622	ST2_20170622	summer	WatPhotz	0.999753	5.4356	3.155	570.54	82.7829	86.053	168.836	772.478	21.125	48.354	70.69	27.229	119.048	5320	NA	707.822	401.704	9.69	21	19.8	11.7	594.333	317.333	237.667	46	54.6	72	76.4	76.4	90.6	100.1	nonbloom	0
ENKI_16255	ST2	2017	July	5	20170705	ST2_20170705	summer	WatPhotz	1.00962	5.72008	2.655	1110.54	397.831	8.34	406.171	1263.31	5.777	29.36	27.001	23.583	56.361	6142.5	35.68	888.966	704.369	7	21.4	20.5	6.4	812	443	288	0	0	0	11.6	12.4	21.1	30.9	nonbloom	0
ENKI_16256	ST2	2017	July	20	20170720	ST2_20170720	summer	WatPhotz	0.999753	5.42544	3.755	565.864	151.007	10.32	161.327	736.699	3.386	13.742	18.085	10.356	31.827	5977.5	23.045	643.873	404.537	8.79	24.9	24.2	3.6	643.667	475.667	287.667	5.2	5.2	7.9	11	14.6	37.2	46.1	bloom	40131.7
ENKI_16257	ST2	2017	August	2	20170802	ST2_20170802	summer	WatPhotz	1.00271	5.1816	2.655	333.883	11.7578	7.421	19.179	504.519	2.527	13.595	19.396	11.068	32.992	6420.25	15.36	506.232	314.704	9.08	23.5	25.6	9.4	794.67	468.333	172.667	6	6	6	6	6	9.5	10.5	nonbloom	8242.59
ENKI_16263	ST2	2017	August	17	20170817	ST2_20170817	summer	WatPhotz	1.00271	4.90728	2.255	506.996	135.073	8.806	143.879	720.456	7.752	23.873	42.659	16.121	66.532	6492.15	27.92	606.344	363.117	8.48	22.2	19.8	7	820.333	388.667	139	6.6	6.6	6.6	10.7	53.4	55.8	56.9	bloom	261083
ENKI_16258	ST2	2017	August	30	20170830	ST2_20170830	summer	WatPhotz	1.00271	4.83616	2.755	397.056	41.9817	27.646	69.6274	788.029	8.623	16.382	50.596	7.759	66.978	6121.17	14.54	755.099	327.428	8.32	22.3	18.3	3.6	699.667	532.667	270	1.6	1.6	1.6	1.6	1.6	1.6	4.1	bloom	5.07285e+06
ENKI_16261	ST2	2017	September	13	20170913	ST2_20170913	summer	WatPhotz	0.99	5.01904	2.855	432.989	67.8754	21.87	89.745	627.109	4.812	18.702	30.933	13.89	49.635	6244.84	22.3	574.925	343.244	8.4	17.7	18.8	6.8	549	364.667	182.333	0	0	0.2	0.2	3.1	19	24.8	bloom	6.61324e+06
ENKI_16264	ST2	2017	September	26	20170926	ST2_20170926	fall	WatPhotz	1.00271	4.61264	2.655	420.221	2.999	10.4	13.4038	675.406	4.149	14.028	23.728	9.879	37.756	6199.44	23.71	681.261	406.817	9.1	23.1	24.5	7.4	546.333	252	165.667	0	0	0	0	0	0	0	bloom	1.0043e+07
ENKI_16262	ST2	2017	October	12	20171012	ST2_20171012	fall	WatPhotz	1.015	4.59232	2.755	627.916	112.096	92.247	204.343	790.563	29.542	45.483	24.966	15.941	70.449	6337.81	5.86	681.618	423.573	7.41	NA	11.4	2.6	490	352.333	160	0	0	34.8	46.3	48	48	48	nonbloom	0
ENKI_16642	ST2	2018	June	6	20180606	ST2_20180606	spring	WatPhotz	0.999753	5.38	2.255	667.407	286.957	53.1308	340.087	813.099	14.4232	56.8094	5.4171	42.3862	62.2266	5335.01	5.2864	526.142	327.32	7.62909	17.9	13.7	4	271.333	151.333	89	2.4	8.6	8.6	9.4	9.7	9.7	9.7	nonbloom	0
ENKI_16647	ST2	2018	June	21	20180621	ST2_20180621	summer	WatPhotz	1.01	5.26	3.355	363.997	43.438	26.4509	69.889	592.708	7.26935	14.9419	20.0726	7.6725	35.0144	4500.66	12.6378	549.27	294.108	8.46	21.1	16.9	12.2	916	515.667	249	0	18.9	21.7	21.7	22	46.2	49.3	nonbloom	0
ENKI_16652	ST2	2018	July	11	20180711	ST2_20180711	summer	WatPhotz	1.00567	4.69	4.355	323.698	4.84175	5.8876	10.7294	441.459	8.5673	18.4129	17.3263	9.84565	35.7392	4742.73	4.7082	436.618	312.969	8.67407	25	20.9	8	785	410	230	0	0	0	0	0	0	0	nonbloom	0
ENKI_16657	ST2	2018	July	26	20180726	ST2_20180726	summer	WatPhotz	0.99	4.53	2.855	361.181	5.24907	30.6653	35.9144	475.317	19.4757	34.0585	24.7811	14.5829	58.8396	5515.38	277.536	470.068	325.267	7.97	24.4	23	12.3	197	130	64	28.3	29.3	32.3	32.3	32.3	32.3	32.3	bloom	2.57451e+06
ENKI_16662	ST2	2018	August	8	20180808	ST2_20180808	summer	WatPhotz	0.99	4.48	2.255	431.479	3.73257	3.4272	7.15976	726.852	18.5614	40.7377	398.605	22.1763	439.343	7129.06	159.005	723.12	424.32	8.67846	25.9	24.5	7.9	533	376	213	0	0	1.3	1.3	1.3	1.3	1.3	bloom	6.32802e+06
ENKI_16667	ST2	2018	August	20	20180820	ST2_20180820	summer	WatPhotz	1	4.51	2.455	619.967	11.887	142.803	154.69	894.942	4.0933	34.9352	35.297	30.8419	70.2322	6324.64	142.237	883.055	465.277	7.97	23.9	24.4	14.3	803.333	500	310	0.5	2.1	2.1	2.1	2.4	2.4	2.4	bloom	1.44604e+06
ENKI_16672	ST2	2018	September	4	20180904	ST2_20180904	summer	WatPhotz	1.01258	4.35	1.655	575.13	8.77618	28.8075	37.5837	1053.74	7.3362	28.9461	59.0754	21.6099	88.0216	7086.19	433.65	1044.97	537.546	9.06	23.2	23.3	8.8	738.333	455	215	4.6	4.6	4.9	5.5	6.8	9.4	9.7	bloom	1.25812e+07
ENKI_17640	ST2	2018	September	20	20180920	ST2_20180920	summer	WatPhotz	1.01258	4.27	2.155	557.192	16.2994	99.3998	115.699	756.516	10.9591	28.2906	32.6232	17.3316	60.9138	7517.99	64.1802	740.217	441.493	9.27	20.6	15.5	5.7	294	161.333	91	0	0	0	0	0	10.3	13.4	bloom	2.93792e+06

## Sheet: S2-N Ranges
Table S2. Concentration ranges of nitrogen fractions in 2017 and 2018
		2017 Nitrogen concentrations (mg N/L)					2018 Nitrogen concentrations (mg N/L)
Fraction	Station	Lowest	Highest		Fraction	Station	Lowest	Highest
TN	Pike River	0.66	4.69		TN	Pike River	0.6	3.99
	PRM, St1, St2, SBL	0.44	21.68			PRM, St1, St2, SBL	0.41	13.35
NOx	Pike River	0.0006	3.87		NOx	Pike River	0.006	3.272
	PRM, St1, St2, SBL	0.0003	4.37			PRM, St1, St2, SBL	0.0012	4.655
TKN	Pike River	0.35	2.07		TKN	Pike River	0	1.73
	PRM, St1, St2, SBL	0.37	21.7			PRM, St1, St2, SBL	0.28	13.34
NH3	Pike River	0.003	0.053		NH3	Pike River	0.004	0.053
	PRM, St1, St2, SBL	0.007	0.196			PRM, St1, St2, SBL	0.001	0.265
TDN	Pike River	0.54	4.61		TDN	Pike River	0.48	3.79
	PRM, St1, St2, SBL	0.3	5.3			PRM, St1, St2, SBL	0.32	5.64

## Sheet: S3-P Ranges
Table S3. Concentration ranges of phosphorus fractions in 2017 and 2018
		2017 Phosphorus concentrations µg/L					2018 Phosphorus concentrations µg/L
Fraction	Station	Lowest	Highest		Fraction	Station	Lowest	Highest
TP	Pike River	18.5	100.43		TP	Pike River	15.97	60.09
	PRM, St1, St2, SBL	23.7	1406.2			PRM, St1, St2, SBL	21.57	1088.58
TDP	Pike River	10.52	44.2		TDP	Pike River	10.82	30.69
	PRM, St1, St2, SBL	9.35	219.37			PRM, St1, St2, SBL	12.55	81.05
DOP	Pike River	1.07	13.12		DOP	Pike River	0	19.73
	PRM, St1, St2, SBL	0	198.12			PRM, St1, St2, SBL	5.87	77.71
SRP	Pike River	3.97	29.64		SRP	Pike River	1.59	15.15
	PRM, St1, St2, SBL	2.53	46.42			PRM, St1, St2, SBL	3.34	41.52
TPP	Pike River	2.87	56.22		TPP	Pike River	0.99	38.86
	PRM, St1, St2, SBL	10	1186.83			PRM, St1, St2, SBL	4.69	1012.72

## Sheet: S4-NP ratios
Table S4. TN:TP and DIN:SRP ratios in bloom and non-bloom conditions
Sample Description	Bloom_status	DIN:SRP	TN:TP
PRM_20170720	bloom	219.307	66.7065
PRM_20170802	bloom	202.207	36.2988
PRM_20170830	bloom	251.831	90.0792
PRM_20170913	bloom	295.513	86.3942
PRM_20170926	bloom	13.1387	1.92016
PRM_20171012	bloom	90.6952	56.2465
SBL_20170817	bloom	59.9528	27.5497
SBL_20170830	bloom	4.39318	34.1417
SBL_20170913	bloom	10.1593	25.9376
SBL_20170926	bloom	10.5863	24.9698
SBL_20171012	bloom	25.6171	28.7389
SBL_20171104	bloom	not available	20.3192
ST1_20170802	bloom	28.1817	37.2854
ST1_20170817	bloom	55.675	30.7693
ST1_20170830	bloom	21.7307	29.9907
ST1_20170913	bloom	11.5635	22.2675
ST1_20170926	bloom	10.0419	34.4175
ST1_20171012	bloom	37.8679	32.7019
ST2_20170720	bloom	105.5	51.254
ST2_20170817	bloom	41.0978	23.9779
ST2_20170830	bloom	17.8795	26.0522
ST2_20170913	bloom	41.297	27.9762
ST2_20170926	bloom	7.1535	39.6107
PRM_20180726	bloom	7.09453	29.6865
PRM_20180808	bloom	2.50004	39.7512
PRM_20180904	bloom	114.224	35.2036
PRM_20180920	bloom	12.6089	28.5104
SBL_20180808	bloom	1.11791	27.1571
SBL_20180820	bloom	163.477	29.945
SBL_20180904	bloom	17.1224	25.4949
SBL_20180920	bloom	41.3651	24.5404
SBL_20181003	bloom	24.4237	37.6499
ST1_20180726	bloom	1.77816	15.8543
ST1_20180808	bloom	0.497801	180.959
ST1_20180820	bloom	150.42	24.4615
ST1_20180904	bloom	20.4219	25.2279
ST1_20180920	bloom	31.5262	29.7492
ST1_20181003	bloom	19.386	37.1876
ST2_20180726	bloom	4.08329	17.8874
ST2_20180808	bloom	0.854128	3.66333
ST2_20180820	bloom	83.68	28.2158
ST2_20180904	bloom	11.3439	26.5081
ST2_20180920	bloom	23.377	27.5002
PRM_20170607	nonbloom	63.1997	33.8964
PRM_20170622	nonbloom	214.297	131.708
PRM_20170705	nonbloom	351.295	101.649
PRM_20170817	nonbloom	109.265	70.9811
PRM_20180606	nonbloom	19.0832	27.8095
PRM_20180621	nonbloom	680.739	226.129
PRM_20180711	nonbloom	2.31632	23.947
PRM_20180820	nonbloom	128.359	59.992
SBL_20170720	nonbloom	17.5735	26.542
SBL_20170802	nonbloom	29.867	41.5128
SBL_20181031	nonbloom	38.4642	45.5984
ST1_20170412	nonbloom	not available	22.8896
ST1_20170430	nonbloom	not available	36.352
ST1_20170514	nonbloom	not available	26.7555
ST1_20170526	nonbloom	not available	19.4518
ST1_20170607	nonbloom	49.1579	33.1689
ST1_20170622	nonbloom	19.3768	38.5616
ST1_20170705	nonbloom	198.175	77.148
ST1_20170720	nonbloom	24.8511	44.2842
St1_20180422	nonbloom	167.65	80.2629
ST1_20180506	nonbloom	15.3048	38.0315
ST1_20180523	nonbloom	133.23	63.7948
ST1_20180606	nonbloom	52.5809	46.6681
ST1_20180621	nonbloom	84.8293	62.4395
ST1_20180711	nonbloom	5.25219	17.1721
ST2_20170607	nonbloom	33.492	28.3787
ST2_20170622	nonbloom	17.6971	14.3681
ST2_20170705	nonbloom	155.683	49.6322
ST2_20170802	nonbloom	16.8056	33.8612
ST2_20171012	nonbloom	15.3163	24.8482
ST2_20180606	nonbloom	52.2109	28.9335
ST2_20180621	nonbloom	21.2886	37.4824
ST2_20180711	nonbloom	2.77309	27.3514

## Sheet: S5-Rain_min_max
Table S5. Precipitation profile during the sampling period
	(mm)	(mm)	(mm)	(mm)	(mm)	(mm)	(mm)
Description	t=1 day	t=2 days	t=3 days	t=4 days	t=5 days	t=6 days	t=7 days
20170412	4.4	4.7	4.7	8.8	27.6	52	53.5
20170430	2.3	2.3	2.3	5.6	10.2	10.2	10.2
20170514	7.1	7.1	7.1	7.1	7.3	7.6	20.4
20170526	7	7	7	19.4	21.1	21.1	21.3
20170607	15.1	29.1	29.6	33.1	40.5	41.4	48.6
20170622	46	54.6	72	76.4	76.4	90.6	100.1	max t=1 and t=7 day rain
20170705	0	0	0	11.6	12.4	21.1	30.9	min t=1 day rain
20170720	5.2	5.2	7.9	11	14.6	37.2	46.1
20170802	6	6	6	6	6	9.5	10.5
20170817	6.6	6.6	6.6	10.7	53.4	55.8	56.9
20170830	1.6	1.6	1.6	1.6	1.6	1.6	4.1	first cyanobacterial bloom of the year
20170913	0	0	0.2	0.2	3.1	19	24.8	min t=1 day rain
20170926	0	0	0	0	0	0	0	min t=1 and t=7 day rain
20171012	0	0	34.8	46.3	48	48	48	min t=1 day rain
20171104	19.1	32.8	36	36.2	44.9	50.7	50.7
20180422	4.4	10.6	15.2	23	29.8	30.1	31
20180506	10.9	24	24.2	24.4	31.8	60.5	66.1
20180523	3	14.6	18.3	18.3	18.3	18.3	27.3
20180606	2.4	8.6	8.6	9.4	9.7	9.7	9.7
20180621	0	18.9	21.7	21.7	22	46.2	49.3	min t=1 day rain
20180711	0	0	0	0	0	0	0	min t=1 and t=7 day rain
20180726	28.3	29.3	32.3	32.3	32.3	32.3	32.3	max t=1 day rain
20180808	0	0	1.3	1.3	1.3	1.3	1.3	first cyanobacterial bloom of the year
20180820	0.5	2.1	2.1	2.1	2.4	2.4	2.4
20180904	4.6	4.6	4.9	5.5	6.8	9.4	9.7
20180920	0	0	0	0	0	10.3	13.4	min t=1 day rain
20181003	15	15.2	17.4	19.9	21.3	70.5	74.5	max t=7 day rain
20181031	4.5	9.5	16.4	16.4	16.4	20.1	27.1

## Sheet: S6-RDA_stat
Table S6. RDA analyses of significant environmental variables and bacterial community for 2017 and 2018
2017
Call: rda(formula = ab17_cl[, 44:10995] ~ NOx + TPP + Chl_A + pH + rain_t0_t_1 + NH3 + water_Temp + wind_avg + Depth, data = env.signif2) Partitioning of variance: Inertia Proportion Total 0.5071 1.0000 Constrained 0.2869 0.5658 Unconstrained 0.2202 0.4342 Eigenvalues, and their contribution to the variance Importance of components: RDA1 RDA2 RDA3 RDA4 RDA5 RDA6 RDA7 RDA8 RDA9 Eigenvalue 0.1083 0…
Signif. codes: 0 ‘***’ 0.001 ‘**’ 0.01 ‘*’ 0.05 ‘.’ 0.1 ‘ ’ 1 > anova.cca(spe.rda.signif17, by='axis', step=1000) Permutation test for rda under reduced model Forward tests for axes Permutation: free Number of permutations: 999 Model: rda(formula = ab17_cl[, 44:10995] ~ NOx + TPP + Chl_A + pH + rain_t0_t_1 + NH3 + water_Temp + wind_avg + Depth, data = env.signif2) Df Variance F Pr(>F) RDA1 1 0.10…
> anova.cca(spe.rda.signif17, by='terms', step=1000) Permutation test for rda under reduced model Terms added sequentially (first to last) Permutation: free Number of permutations: 999 Model: rda(formula = ab17_cl[, 44:10995] ~ NOx + TPP + Chl_A + pH + rain_t0_t_1 + NH3 + water_Temp + wind_avg + Depth, data = env.signif2) Df Variance F Pr(>F) NOx 1 0.091824 10.4262 0.001 *** TPP 1 0.045440 5.1595…
#DON and TPP is>20 so might be good to remove one of them. DON was removed
The different rain var are sign but they are all highly assocaited. I conserved t0-t1 which has the highest R2
2018
spe.rda.signif18 <- rda(ab18_cl[,44:10995]~., data=env.signif) > summary(spe.rda.signif18, display=NULL) Call: rda(formula = ab18_cl[, 44:10995] ~ DOC + TN + NH3 + Chl_A + pH + Depth + water_Temp + Air_Temp + atmo_press, data = env.signif) Partitioning of variance: Inertia Proportion Total 0.6183 1.0000 Constrained 0.3053 0.4938 Unconstrained 0.3130 0.5062 Eigenvalues, and their contribution to t…
anova.cca(spe.rda.signif18, step=1000) Permutation test for rda under reduced model Permutation: free Number of permutations: 999 Model: rda(formula = ab18_cl[, 44:10995] ~ DOC + TN + NH3 + Chl_A + pH + Depth + water_Temp + Air_Temp + atmo_press, data = env.signif) Df Variance F Pr(>F) Model 9 0.30529 3.793 0.001 *** Residual 35 0.31301 --- Signif. codes:
anova.cca(spe.rda.signif18, by='axis', step=1000) Permutation test for rda under reduced model Forward tests for axes Permutation: free Number of permutations: 999 Model: rda(formula = ab18_cl[, 44:10995] ~ DOC + TN + NH3 + Chl_A + pH + Depth + water_Temp + Air_Temp + atmo_press, data = env.signif) Df Variance F Pr(>F) RDA1 1 0.119094 13.3168 0.001 *** RDA2 1 0.061435 6.8695 0.001 *** RDA3 1 0.05…
anova.cca(spe.rda.signif18, by='terms', step=1000) Permutation test for rda under reduced model Terms added sequentially (first to last) Permutation: free Number of permutations: 999 Model: rda(formula = ab18_cl[, 44:10995] ~ DOC + TN + NH3 + Chl_A + pH + Depth + water_Temp + Air_Temp + atmo_press, data = env.signif) Df Variance F Pr(>F) DOC 1 0.048390 5.4109 0.001 *** TN 1 0.041241 4.6115 0.001 …
